# Supplementary material for: Social Return on Investment of Coming to Our Senses: A Mindfulness-Based Intervention for Improving Mental Health and Wellbeing of NHS Healthcare Workers in Wales
Source: Behav Sci (Basel). 2026 Jan 29;16(2):194. doi: 10.3390/bs16020194 (PMC12937790; doi:10.3390/bs16020194)
Supplement: Supplementary file 1 [file behavsci-16-00194-s001.zip]

Archive with 1 entries (1 files):
- behavsci-4014234-supplementary.pdf
